# Supplementary material for: Early commitment and robust differentiation in colonic crypts
Source: Mol Syst Biol. 2017 Jan 3;13(1):902. doi: 10.15252/msb.20167283 (PMC5293156; doi:10.15252/msb.20167283)
Supplement: Supplementary file 2 — Table EV1 [file MSB-13-902-s002.xlsx]

## Sheet: Document1
Expanded View Table 1:
Number of GFP+/GFP- cells in full clones of Lgr5-cre/Confetti mice
at different times after induction. Full clones based on 40-60um cryosections.
mouse #	Time post-induction	Lgr5+	lgr5-
51	40h	1	0
51	40h	1	0
52	40h	1	0
58	2d	1	0
58	2d	1	0
58	2d	1	0
58	2d	1	0
58	2d	3	0
58	2d	1	0
58	2d	1	0
58	2d	4	0
58	2d	2	0
58	2d	2	0
58	2d	1	0
58	2d	2	0
58	2d	2	0
58	2d	0	1
58	2d	2	0
58	2d	0	1
58	2d	2	0
58	2d	0	2
58	2d	1	1
58	2d	1	0
58	2d	1	0
58	2d	2	0
63	3d	3	0
63	3d	3	0
63	3d	1	0
63	3d	3	0
63	3d	2	0
63	3d	1	0
63	3d	3	0
63	3d	2	0
63	3d	1	0
63	3d	2	0
63	3d	1	0
63	3d	2	0
63	3d	2	0
63	3d	2	0
63	3d	2	0
63	3d	1	0
63	3d	3	0
63	3d	2	0
63	3d	3	0
63	3d	2	0
63	3d	1	0
63	3d	4	0
63	3d	2	0
63	3d	2	0
95	4d	1	0
95	4d	2	0
95	4d	3	0
95	4d	3	0
95	4d	3	0
95	4d	1	0
95	4d	1	0
95	4d	1	1
95	4d	0	2
95	4d	0	2
95	4d	3	0
95	4d	4	0
95	4d	1	0
95	4d	0	3
95	4d	1	0
95	4d	0	2
95	4d	3	0
95	4d	3	0
95	4d	1	0
95	4d	3	0
95	4d	5	0
95	4d	0	10
95	4d	4	0
95	4d	2	0
95	4d	1	2
95	4d	2	0
95	4d	1	0
95	4d	1	0
95	4d	1	0
95	4d	4	3
95	4d	2	0
95	4d	4	0
94	4d	1	0
94	4d	1	2
94	4d	2	0
94	4d	2	0
94	4d	1	0
94	4d	3	0
94	4d	2	0
94	4d	8	0
94	4d	0	3
94	4d	4	1
94	4d	2	0
94	4d	1	0
94	4d	0	2
94	4d	3	0
94	4d	2	0
94	4d	1	0
94	4d	1	0
94	4d	3	0
94	4d	2	0
94	4d	1	0
94	4d	2	0
94	4d	2	0
94	4d	2	0
94	4d	2	0
94	4d	1	0
94	4d	2	0
94	4d	2	0
94	4d	1	0
94	4d	1	0
94	4d	1	0
94	4d	1	0
94	4d	1	0
20	5d	2	0
20	5d	4	0
20	5d	0	11
20	5d	3	5
20	5d	9	0
20	5d	4	0
20	5d	7	0
20	5d	8	0
20	5d	4	0
20	5d	2	0
20	5d	5	0
20	5d	3	0
20	5d	0	5
20	5d	0	2
20	5d	3	5
20	5d	0	1
20	5d	3	0
20	5d	2	2
20	5d	4	0
20	5d	0	6
20	5d	3	0
20	5d	5	0
19	5d	0	3
19	5d	4	0
19	5d	0	5
19	5d	4	0
19	5d	0	2
19	5d	2	0
25	7d	0	8
25	7d	13	0
25	7d	6	0
25	7d	5	0
25	7d	0	11
25	7d	3	0
25	7d	0	2
25	7d	0	1
25	7d	0	7
25	7d	6	0
25	7d	0	2
25	7d	4	14
25	7d	0	5
25	7d	0	9
25	7d	2	2
25	7d	0	2
25	7d	0	5
25	7d	0	8
25	7d	0	5
25	7d	0	9
25	7d	12	9
25	7d	3	0
25	7d	0	5
25	7d	3	0
25	7d	0	1
25	7d	9	0
25	7d	2	7
25	7d	0	6
21	7d	4	8
21	7d	5	2
21	7d	0	7
21	7d	0	11
21	7d	0	3
21	7d	2	0
21	7d	0	1
21	7d	0	3
21	7d	0	4
21	7d	0	4
21	7d	0	9
21	7d	2	0
21	7d	0	5
21	7d	3	4
21	7d	1	4
21	7d	0	8
21	7d	0	2
21	7d	0	5
21	7d	3	4
21	7d	5	0
21	7d	0	4
21	7d	4	0
21	7d	3	0
21	7d	6	0
84	10d	0	1
84	10d	0	1
84	10d	0	3
84	10d	0	3
84	10d	2	11
84	10d	0	2
84	10d	0	21
84	10d	3	3
84	10d	2	0
84	10d	0	5
84	10d	1	3
84	10d	7	12
84	10d	0	18
84	10d	0	4
84	10d	1	11
84	10d	0	1
84	10d	0	7
84	10d	2	32
84	10d	0	8
84	10d	0	6
84	10d	0	3
84	10d	0	9
84	10d	2	7
84	10d	0	2
84	10d	0	2
84	10d	0	2
84	10d	2	35
84	10d	7	6
84	10d	1	3
84	10d	0	5
84	10d	0	3
84	10d	9	13
84	10d	2	6
84	10d	0	9
28	14d	0	1
28	14d	5	74
28	14d	0	9
28	14d	0	12
28	14d	1	23
28	14d	3	10
28	14d	0	1
28	14d	0	9
28	14d	0	3
28	14d	0	9
28	14d	0	9
28	14d	0	5
28	14d	0	8
28	14d	0	4
28	14d	0	12
28	14d	0	1
28	14d	0	4
28	14d	0	1
28	14d	0	19
28	14d	9	56
28	14d	1	15
28	14d	5	18
28	14d	0	1
28	14d	0	2
