# Supplementary material for: Early commitment and robust differentiation in colonic crypts
Source: Mol Syst Biol. 2017 Jan 3;13(1):902. doi: 10.15252/msb.20167283 (PMC5293156; doi:10.15252/msb.20167283)
Supplement: Supplementary file 3 — Table EV2 [file MSB-13-902-s003.xlsx]

## Sheet: Sheet1
Expanded View Table 2: Analysis of the fate of clones in Lgr5-cre/Confetti
mice 4,5,7,10 and 14 days after induction.
Clones either contain Lgr5+ cells or not.
mouse #	day	labeling	Lgr5+	lgr5-	gob5-	gob5+	min pos	max pos
110	4	cfp	1	2	2	0	1	9
19	5	cfp	0	18	17	1	2	17
19	5	cfp	0	4	4	0	NaN	NaN
19	5	cfp	0	5	5	0	3	7
19	5	cfp	0	3	3	0	NaN	NaN
117	5	rfp	1	2	2	0	1	3
117	5	yfp	1	2	2	0	2	4
117	5	cfp	1	2	2	0	1	3
117	5	rfp	2	1	1	0	1	3
118	5	rfp	1	3	3	0	1	9
118	5	rfp	2	2	2	0	5	10
118	5	yfp	2	2	2	0	5	8
118	5	yfp	3	3	3	0	1	4
21	7	cfp	0	2	0	2	6	7
21	7	cfp	0	6	2	4	4	11
21	7	cfp	0	5	2	3	8	18
21	7	cfp	0	4	4	0	10	12
21	7	cfp	0	6	2	4	6	15
21	7	cfp	0	2	0	2	8	8
21	7	cfp	0	3	0	3	5	6
21	7	cfp	0	5	3	2	12	14
21	7	cfp	0	5	2	3	9	15
21	7	rfp	0	4	4	0	12	17
21	7	yfp	0	3	3	0	10	12
21	7	cfp	0	6	2	4	16	21
21	7	rfp	0	2	2	0	11	12
21	7	rfp	0	2	2	0	1	2
21	7	cfp	0	4	4	0	NaN	NaN
21	7	cfp	0	3	3	0	3	5
21	7	rfp	1	14	10	4	1	20
21	7	cfp	1	4	2	2	7	10
21	7	rfp	1	4	4	0	NaN	NaN
21	7	yfp	2	3	3	0	1	7
21	7	rfp	2	4	4	0	7	18
21	7	cfp	2	9	9	0	5	13
21	7	rfp	2	10	6	4	1	20
21	7	cfp	4	4	4	0	12	29
25	7	cfp	0	2	2	0	5	6
25	7	rfp	0	6	1	5	1	12
25	7	rfp	0	3	1	2	NaN	NaN
25	7	rfp	0	8	7	1	10	16
25	7	cfp	0	4	3	1	14	15
25	7	cfp	0	7	7	0	6	10
25	7	rfp	0	2	2	0	3	3
25	7	rfp	0	3	0	3	14	20
25	7	cfp	0	3	3	0	NaN	NaN
25	7	cfp	0	4	4	0	10	19
25	7	cfp	0	4	4	0	6	11
25	7	cfp	0	7	7	0	5	10
25	7	rfp	0	5	5	0	3	9
25	7	cfp	0	3	3	0	14	16
25	7	rfp	0	4	4	0	NaN	NaN
25	7	rfp	0	3	3	0	9	11
25	7	cfp	0	3	3	0	NaN	NaN
25	7	cfp	0	2	0	2	7	9
25	7	rfp	0	2	2	0	NaN	NaN
25	7	cfp	0	4	4	0	6	6
25	7	cfp	0	3	1	2	NaN	NaN
25	7	rfp	0	3	0	3	13	14
25	7	cfp	0	5	5	0	13	16
25	7	cfp	0	5	1	4	NaN	NaN
25	7	rfp	1	1	1	0	2	4
25	7	cfp	1	5	5	0	1	8
25	7	cfp	1	3	0	3	NaN	NaN
25	7	cfp	1	7	7	0	7	11
25	7	cfp	1	3	0	3	4	8
25	7	cfp	1	5	5	0	3	13
25	7	cfp	2	2	2	0	11	14
25	7	cfp	2	3	3	0	1	2
25	7	cfp	2	2	2	0	1	2
25	7	rfp	3	2	1	1	1	4
25	7	cfp	3	2	2	0	1	5
25	7	cfp	4	5	4	1	1	8
25	7	cfp	6	5	2	3	7	12
25	7	cfp	6	7	3	4	1	5
25	7	cfp	9	6	4	2	1	9
160	7	rfp	0	4	4	0	5	12
160	7	rfp	0	9	9	0	4	9
160	7	rfp	0	4	4	0	10	15
160	7	rfp	0	3	0	3	3	9
160	7	rfp	0	2	0	2	8	9
160	7	rfp	0	7	7	0	5	9
160	7	rfp	0	3	3	0	10	13
84	10	rfp	0	3	2	1	5	5
84	10	rfp	0	3	0	3	21	25
84	10	cfp	0	10	10	0	17	24
84	10	cfp	0	16	14	2	8	29
84	10	rfp	0	6	6	0	NaN	NaN
84	10	rfp	0	6	3	3	NaN	NaN
84	10	rfp	0	2	2	0	13	15
84	10	rfp	0	5	1	4	19	25
84	10	rfp	0	3	3	0	23	23
84	10	rfp	0	4	0	4	2	18
84	10	cfp	0	9	9	0	13	23
84	10	rfp	0	2	0	2	8	8
84	10	rfp	0	2	0	2	19	19
84	10	cfp	0	4	4	0	10	16
84	10	cfp	0	3	3	0	NaN	NaN
84	10	cfp	0	11	11	0	NaN	NaN
84	10	rfp	0	4	2	2	1	5
84	10	rfp	0	1	1	0	NaN	NaN
84	10	rfp	0	5	0	5	6	23
84	10	rfp	0	3	3	0	1	4
84	10	rfp	0	2	0	2	22	22
84	10	rfp	0	2	0	2	10	10
84	10	rfp	0	38	37	1	6	24
84	10	rfp	0	17	13	4	15	18
84	10	cfp	0	4	0	4	13	17
84	10	cfp	0	4	0	4	16	22
84	10	cfp	0	15	12	3	NaN	NaN
84	10	rfp	0	4	4	0	19	23
84	10	rfp	0	5	5	0	20	24
84	10	rfp	0	5	0	5	13	19
84	10	rfp	0	4	3	1	22	22
84	10	rfp	0	2	0	2	14	17
84	10	cfp	5	6	3	3	1	7
85	10	rfp	0	3	2	1	7	7
85	10	rfp	0	5	5	0	NaN	NaN
85	10	rfp	0	2	2	0	NaN	NaN
85	10	cfp	0	10	10	0	7	14
85	10	rfp	0	8	5	3	NaN	NaN
85	10	cfp	0	15	15	0	25	29
85	10	rfp	0	4	4	0	23	26
85	10	cfp	0	4	4	0	16	23
85	10	cfp	0	7	4	3	12	25
85	10	rfp	1	6	5	1	1	8
85	10	cfp	2	6	2	4	1	20
85	10	cfp	2	6	1	5	1	7
85	10	rfp	2	8	8	0	3	20
85	10	cfp	2	7	3	4	1	13
85	10	rfp	3	7	6	1	5	13
85	10	cfp	3	8	2	6	NaN	NaN
85	10	rfp	4	11	3	8	6	21
85	10	rfp	4	10	8	2	1	18
85	10	rfp	4	2	2	0	3	6
85	10	rfp	5	3	3	0	1	5
85	10	rfp	5	2	2	0	1	3
85	10	cfp	6	7	7	0	1	4
85	10	rfp	6	5	1	4	1	17
85	10	cfp	8	12	12	0	1	4
85	10	rfp	12	14	8	6	1	14
27	14	rfp	0	24	17	7	18	29
27	14	rfp	0	5	1	4	17	24
27	14	rfp	0	4	0	4	1	17
27	14	rfp	0	7	4	3	15	19
27	14	cfp	0	12	10	2	NaN	NaN
27	14	rfp	0	20	18	2	NaN	NaN
27	14	cfp	0	2	0	2	10	14
28	14	cfp	0	11	7	4	7	14
28	14	rfp	0	5	5	0	27	27
28	14	cfp	0	18	18	0	17	24
28	14	rfp	0	4	4	0	8	12
28	14	rfp	0	4	0	4	13	18
28	14	rfp	0	1	0	1	8	9
28	14	rfp	0	4	0	4	5	11
28	14	rfp	0	6	2	4	3	12
28	14	rfp	0	2	1	1	NaN	NaN
28	14	rfp	0	1	1	0	28	28
28	14	rfp	0	9	9	0	20	29
28	14	rfp	0	5	4	1	NaN	NaN
28	14	rfp	0	10	10	0	11	16
28	14	rfp	0	1	0	1	5	5
28	14	rfp	0	5	2	3	12	16
28	14	rfp	0	4	0	4	NaN	NaN
28	14	rfp	0	1	0	1	7	7
28	14	cfp	0	22	22	0	NaN	NaN
28	14	rfp	0	5	5	0	NaN	NaN
28	14	rfp	0	12	11	1	9	19
28	14	cfp	0	21	21	0	11	23
28	14	cfp	0	16	16	0	6	22
28	14	rfp	0	9	9	0	15	21
28	14	rfp	0	7	7	0	30	30
28	14	rfp	0	7	7	0	19	24
28	14	rfp	1	3	1	2	NaN	NaN
28	14	cfp	1	11	4	7	3	30
28	14	rfp	1	30	14	16	1	30
28	14	rfp	2	35	24	11	5	18
28	14	rfp	2	15	12	3	1	11
28	14	rfp	2	17	7	10	1	16
28	14	rfp	3	29	27	2	1	25
28	14	rfp	4	30	20	10	1	30
28	14	rfp	5	19	9	10	1	15
28	14	rfp	6	16	9	7	1	17
28	14	rfp	7	80	60	20	1	15
28	14	rfp	7	50	40	10	1	27
28	14	rfp	8	100	70	30	1	20
28	14	rfp	10	100	70	30	1	30
28	14	rfp	19	29	17	12	1	12
