# Supplementary material for: Early commitment and robust differentiation in colonic crypts
Source: Mol Syst Biol. 2017 Jan 3;13(1):902. doi: 10.15252/msb.20167283 (PMC5293156; doi:10.15252/msb.20167283)
Supplement: Supplementary file 4 — Table EV3 [file MSB-13-902-s004.xlsx]

## Sheet: Sheet1
Expanded View Table 3: Numbers of Gob5+ cells in sampled
epithelial sheets in the differentiated compartment (above row 15).
crypt #	mouse #	# Gob5+ cells	# sampled cells	ratio
1	25	5	22	0.227273
2	28	15	62	0.241935
3	28	7	30	0.233333
4	28	9	47	0.191489
5	28	5	20	0.25
6	28	7	25	0.28
7	28	10	41	0.243902
8	32	8	34	0.235294
9	32	10	42	0.238095
10	32	7	25	0.28
11	32	11	42	0.261905
12	32	27	100	0.27
13	32	34	100	0.34
14	32	32	100	0.32
15	32	30	100	0.3
16	32	25	100	0.25
17	32	27	100	0.27
18	32	27	100	0.27
19	32	26	100	0.26
20	32	27	90	0.3
21	32	23	100	0.23
22	32	16	70	0.228571
23	32	16	63	0.253968
24	32	15	70	0.214286
25	32	14	85	0.164706
26	32	14	100	0.14
27	32	34	90	0.377778
28	32	35	100	0.35
29	32	26	100	0.26
30	32	30	100	0.3
31	35	20	50	0.4
32	35	31	95	0.326316
33	35	37	90	0.411111
34	84	9	44	0.204545
35	84	9	38	0.236842
36	84	6	31	0.193548
37	84	10	35	0.285714
38	84	9	34	0.264706
39	84	8	32	0.25
40	84	8	33	0.242424
41	84	9	33	0.272727
42	84	4	41	0.097561
43	84	7	30	0.233333
44	84	10	39	0.25641
45	85	9	36	0.25
46	85	9	37	0.243243
47	85	7	26	0.269231
48	85	11	39	0.282051
49	85	8	34	0.235294
50	85	5	21	0.238095
51	85	11	37	0.297297
52	85	8	41	0.195122
53	85	9	31	0.290323
54	85	6	20	0.3
55	85	9	38	0.236842
56	85	10	49	0.204082
57	85	5	22	0.227273
58	85	7	36	0.194444
59	85	12	33	0.363636
60	85	10	38	0.263158
61	85	8	35	0.228571
62	117	12	59	0.20339
63	117	10	65	0.153846
64	117	6	27	0.222222
65	117	10	39	0.25641
66	117	10	43	0.232558
67	117	6	31	0.193548
68	117	7	29	0.241379
69	117	8	52	0.153846
70	117	10	44	0.227273
71	117	9	33	0.272727
72	117	7	31	0.225806
73	117	7	34	0.205882
74	118	9	36	0.25
75	118	11	42	0.261905
76	118	9	32	0.28125
77	118	7	34	0.205882
78	118	10	36	0.277778
79	118	9	34	0.264706
80	118	9	31	0.290323
81	118	8	23	0.347826
82	118	7	35	0.2
83	118	9	31	0.290323
84	118	10	44	0.227273
85	118	8	33	0.242424
86	118	10	34	0.294118
87	118	12	44	0.272727
88	118	9	25	0.36
89	118	10	50	0.2
90	118	8	31	0.258065
91	118	8	34	0.235294
92	118	11	43	0.255814
93	118	8	30	0.266667
94	118	9	30	0.3
95	118	9	44	0.204545
96	118	11	34	0.323529
97	118	9	32	0.28125
98	118	8	33	0.242424
99	118	8	35	0.228571
100	118	11	33	0.333333
