# Supplementary material for: Early commitment and robust differentiation in colonic crypts
Source: Mol Syst Biol. 2017 Jan 3;13(1):902. doi: 10.15252/msb.20167283 (PMC5293156; doi:10.15252/msb.20167283)
Supplement: Supplementary file 5 — Table EV4 [file MSB-13-902-s005.xlsx]

## Sheet: Sheet1
Expanded View Table 4: Gob5+ cell proportion in the commitment zone - the immediate 2 rows above the uppermost Lgr5+ stem cell.
	mouse	# Cells	# Gob5+ cells
1	21	11	3
2	21	14	4
3	21	17	5
4	21	10	2
5	21	13	3
6	21	14	3
7	21	15	3
8	21	16	2
9	21	12	4
10	21	15	5
11	21	13	3
12	21	15	4
13	21	10	2
14	25	14	6
15	25	12	4
16	25	11	3
17	25	16	4
18	25	15	5
19	25	9	3
20	28	18	4
21	28	16	4
22	28	12	3
23	28	12	5
24	28	17	4
25	28	14	5
26	28	13	2
27	28	17	6
28	28	17	6
29	28	16	4
30	28	18	5
31	64	16	3
32	64	13	3
33	64	15	3
34	64	15	4
35	64	11	2
36	64	13	3
37	64	12	3
38	64	15	4
39	64	13	3
40	64	21	4
41	64	18	5
42	64	16	3
43	84	21	5
44	84	20	5
45	84	16	4
46	84	18	3
47	84	17	4
48	84	14	3
49	84	13	3
50	84	12	3
51	84	12	3
52	84	15	4
53	84	20	4
54	84	17	4
55	85	12	3
56	85	13	4
57	85	12	4
58	85	20	5
59	85	12	4
60	85	10	2
61	85	10	4
62	85	16	6
63	85	11	4
64	85	11	3
65	85	10	3
66	85	10	3
67	85	7	2
68	117	17	3
69	117	14	3
70	117	16	4
71	117	11	1
72	117	12	2
73	117	12	2
74	117	11	3
75	117	14	3
