# Supplementary material for: Early commitment and robust differentiation in colonic crypts
Source: Mol Syst Biol. 2017 Jan 3;13(1):902. doi: 10.15252/msb.20167283 (PMC5293156; doi:10.15252/msb.20167283)
Supplement: Supplementary file 6 — Table EV5 [file MSB-13-902-s006.xlsx]

## Sheet: Sheet1
Expanded View Table 5: Numbers of Lgr5+ cells in colonic crypts
crypt	mouse	# Lgr5+ cells
1	84	17
2	84	20
3	84	18
4	84	18
5	84	16
6	84	29
7	84	18
8	84	16
9	84	23
10	84	11
11	21	21
12	21	19
13	21	26
14	21	16
15	21	17
16	21	19
17	21	15
18	21	16
19	21	15
20	21	17
21	21	16
22	94	18
23	94	11
24	94	15
25	94	14
26	94	13
27	94	14
28	94	13
29	94	17
30	94	17
31	94	17
32	19	18
33	19	26
34	19	15
35	19	18
36	19	15
37	19	11
38	19	27
39	19	14
40	19	18
41	19	17
42	25	13
43	25	16
44	25	19
45	25	17
46	25	16
47	25	19
48	25	27
49	25	15
50	25	23
