# Supplementary material for: Early commitment and robust differentiation in colonic crypts
Source: Mol Syst Biol. 2017 Jan 3;13(1):902. doi: 10.15252/msb.20167283 (PMC5293156; doi:10.15252/msb.20167283)
Supplement: Supplementary file 7 — Table EV6 [file MSB-13-902-s007.xlsx]

## Sheet: Sheet1
Expanded View Table 6: smFISH Probe Libraries.
Gob5			Fabp2			Math1			Lgr5			Ki67
1	actcagaactccttccagaa		1	cagaggcagccagttctaag		1	gattttttttccttcctcct		1	aaggacaggagcatgtggac		1	atactccttccaaacaggca
2	ttgttcagttggatgaggga		2	tttaatcgctgctctccgga		2	ttcctagtctcttctgcaag		2	tcacagtgacagtgtgatgg		2	gctggatacgaatgtcacat
3	tgaatgagggcttcatcttc		3	ccaggtaatgatggctgaca		3	cccgaacaacaacaacaaaa		3	tgaagacgctgaggttggag		3	cctcttgctctttgacttca
4	gagtcaccatgtcctttatg		4	gggcatttttatttcaagaa		4	cagttcaacgaaggggataa		4	atactgaggtccaggtagga		4	gagttggattggtagaactg
5	ttcaaacaggtatggagagg		5	tctgccttcaactacagcat		5	ttttacctcagcccactctt		5	gggtagctgactgatgttgt		5	ctcatctatagtaaccccgt
6	cgggaatcaaaatggcaaca		6	aaaatctgataatcattcct		6	tatccaggagggacagttct		6	taggaagcagaggcgatgta		6	ttatgtctccatgtctcagc
7	tattcaggctttgccttcca		7	actgctgggattcaactgaa		7	tgcaaagtgggagtcagcca		7	ttccagcaagacgtaactct		7	taaaggagcggtcaatgatg
8	aggtttcaagttttggcctc		8	ttcccatgctttctttgaat		8	agaatgcagcagatactggg		8	ttgggaatgtgtgtcaaagc		8	ccatcctcatgatttccatc
9	gatacaaggacatcagcgtt		9	tcacatgccaggcccctttg		9	tctccttaccagctcaccct		9	aagcactttgaggctgtgaa		9	tggaaattctgttggcttgc
10	tatatgttcggtgtagggct		10	ttcaggagataacctaaccg		10	agctgttcccgtactttgac		10	tctcagctggttgttctgca		10	gttcctttccaagggacttt
11	aagtcaggagtcaggtgaat		11	actgtgatgtggaagttcga		11	acaaccccacccttcagctt		11	aaattctgtagcgcttcctc		11	agaagctatctcttgaggct
12	agtcagcttctttcctgcta		12	tcttatcttcgaaccaattc		12	attcacctgtttgctggaag		12	atctaggcgcagggattgaa		12	tatcttgaccttccccatca
13	atggacaaaggtcctgtctt		13	cactagagagaatttattct		13	agcctcctttgcttctgtac		13	gcacgtagctgatgtggttg		13	cccttggcatacacaaaaga
14	ttaaacactccccatcggaa		14	aaagcagaggtccagtcctg		14	ttgaaggacgggataacgtt		14	attgtcatctagccacaggt		14	tgttctttgagccatctgag
15	gaacttctcgtcgttgttgt		15	acgtgccgtcgaatgccatg		15	tttggacagcttcttgtcgt		15	aacttctgaaagcctggaca		15	tacatgccctgatgagtctt
16	ggggttttcctttggataag		16	ttctcgttccggtctacttt		16	ttgatgtagatctgggccat		16	ttgttcagggccaaggtcat		16	tatgtttctgccagtgtgct
17	ttttaccggtaatggctgct		17	tttctccatgaacttttcat		17	attgggagtctgcagcaact		17	gtagtctgctatgtggtgta		17	taaagagatccccagaagtg
18	ttagtgatacaactgcctcc		18	tcttcatcacattaatgccc		18	atttttgcaggaagctgtgg		18	aggctggagaggtttccaaa		18	aagacttcggttccctgtaa
19	cgttactctgtcgattacac		19	ttgtcatgagctccaagctt		19	tgtgccatcatcgctgttag		19	attatggagatgcagaacca		19	attgctaaggctctgtgtag
20	ggtgtggatctggtacaaat		20	ctgtgtgattgtcagtttca		20	tttgctgttgtcctcctgta		20	ttcccagggagtggattcta		20	agggagattccttttcgttg
21	atgatggaagccttctcgtt		21	tgactgtgaatttatttcca		21	ttctgtgggatctgggagat		21	tggagtccatcaaagcattt		21	gggttctgatttcctacaag
22	ggggcttcttgattgtgatt		22	gtttctgaagttgcttgatt		22	taatgagagtggggggaaaa		22	taaatctaaagtctccaggc		22	tgacaccaatagctgtgtct
23	gcatcgttggttttggtcat		23	cgagctcaaacacaacatca		23	aactggcctcatcagagtca		23	gtggggaattcatcaaggtt		23	tccactagactttgctcttg
24	tcagattcctggatgacttc		24	agactgtagggaaagtttac		24	tttcagggagctgttgcctt		24	gttggagagtgtcttgattg		24	ttcctactttgggtgaagag
25	atgggagtggtttgcttgaa		25	agtgagctccgttccgtctg		25	aagggcatttggttgtctca		25	ctgtggaatcctagttcctt		25	ttagctgtctctgtggaagt
26	atttgcagcagtgagaaggt		26	atttccctcaatggtccagg		26	aagggtgcagggatatttgt		26	cggtattgacctgatgttgt		26	ttaagttgctgtgaatgccg
27	cccggacttatcaagaacta		27	gtgtgaatttcccaataagt		27	cgatcaccacagaccaaaaa		27	ataagagaagggttgcctac		27	cagtaacacgagagtcttca
28	agacgatcatcgttcagcat		28	agctcctttccattgtctac		28	gaagtcaagtcgttgctaac		28	ggggttgtcatagaagtgta		28	cagattcacagaatgtcgtc
29	acataggcagcactgtcaaa		29	agaaacctctcggacagcaa		29	taggaggaaggggattggaa		29	cagatactccaacaaattgg		29	actgttttatggactgcctg
30	cagcaccactgtttaactgt		30	aggtctggattagttcatta		30	ctacatacagaggaaggaga		30	cttagttcaggcaaatgctg		30	tggtttctagtcgccagttt
31	tgcttgatcagcagatctct		31	gcctcaactccttcatatgt		31	gatgccacgtaaaggtacat		31	aggcaccattcaaagtcagt		31	aatgttctggtgtatcagcg
32	atatagatgtccctcctgca		32	ttccttcttaaagaatcgct		32	atattggcagcatggaccat		32	cctgtcaagtgaggaaattc		32	cctttgcaggaatacttctc
33	actgtaaatgctgtccgaag		33	agcttagctcttcagcgttg		33	cagagatacgacattttagc		33	ttaaagtcagactctccagg		33	tttgtgtctctgcagatgga
34	cagatccatcagttggatac		34	atggagaaagaaatctgaca		34	taagtgaaacccagaccaga		34	agagatgagatctttgctcc		34	aaggcgctgagttaaagaga
35	aagcagctgctaatggtgtt		35	gaatgagcctggcattagca		35	ggatgaactcccaaggtata		35	taggtaactgatcacagacg		35	agtttctcaggcttgctgaa
36	acagctgctcaagctcttta		36	agaccagtgctgataggatg		36	atttgtgagtgagcgcaaca		36	gacaaatctagcacttggag		36	aacggaactaagaccaggta
37	atccgaagagtatgtctgca		37	tctttagctttgacaaggct		37	ggggaaacaacttcattgac		37	gtaagtcttcgagtaggttg		37	ggaatcaccaaagttgctga
38	caagaccattgttctgaacc		38	agttcttttaattagctttt		38	aaagtacccaatgcgggtct		38	ttttggcagcctgacaaact		38	gcattccctcactcttgtta
39	ttctggagattaactcccct		39	agcttaaggatcataaaaca		39	caacacaatagtccgtgttc		39	gcctcaggtcaattttctga		39	ggatacacgtcttctcttca
40	tgagccattcatccattggt		40	tttaaaagactagttcatgt		40	cttatctgcccctgcatttt		40	gctgcccttaatttcataga		40	ggtgtattaggaggcaagtt
41	attgtaggaggatgcgttgt		41	gtgtgagaacaggatttatt		41	ggtgtctaagctctacagat		41	ggaggttaaacaactgctga		41	tggcgtttctcctcttttca
42	aaccattttgttccactccg					42	tagacacactgctggacaca		42	ttccatgctaagttcagaga		42	tgattgtcttgaggacagct
43	ccttagtggttgtgtctagt					43	atgaagtgcgtgtattctgg		43	cattggggtgaatgatagca		43	ttgatcatttgtcctcggtg
44	ttccaaaagccaaccttagc					44	ttgagtttcttcaaggcggc		44	agagacggcaacgtagaaaa		44	atttgcttccactggaagtc
45	taataggaggcagtgtagca					45	aaaagttgctctgcattggc		45	gattggatgataggtccaac		45	gggaatgtctgtctcacata
46	ttcttattcactaccggggt					46	ccaaatgcctttgacactac		46	aaccatgtaacccagtcaca		46	tgtagaatgccatgctgact
47	ttgcatacactgttacaggg					47	gaaatgggtccaaatacgca		47	gctcggttccctgttaattt		47	tcgccttttggagcaaatca
48	attcaatcaaggctgtgacg					48	cgatctcgagtagaaaatgt		48	agatggtatcaggctctgta		48	tcaagttggcttcagaagct
									49	tcttgagctctgggaagttt		49	tcagcccatgattttgcaac
									50	ggtaagcagatggcatttct		50	gtgtttgtttcacgccaagt
									51	tatagacattctcacacccc		51	gacatgtttcgcaactttcg
									52	cgtcgtctttattccattgg		52	tcttgctcgtctgcttttga
									53	ttatgaaggtcgtccacact		53	ttgtgggtttctttggagtg
									54	cttgaaataacccagcgtct		54	gcatggcctgtagtaaattg
									55	taggaaatcttcaaggtccc		55	tacaatggtacagggagagt
									56	tcaggtcttcctcaaagtca		56	tttcaatctgcgctctacct
									57	taccaaataggtgctcacag		57	ttcagcattttgtagggtcg
									58	attgcaggaaagcgccagta		58	ccacttttcggtttagcatc
									59	aacacggtcaaagccaccaa		59	cctgacagatcttcactgaa
									60	agagatgtacagaggagttc		60	tgtatcactcatctgctgct
									61	ccccaattagcagctttatg		61	ctgaattggaaagtacggag
									62	agaatgtccactaccgcgat		62	ctcaggtatgtctcctgaat
									63	aaaagtgaatgcatccacgg		63	ccaaaatctctgtggtgatg
									64	acgcaccgtgctgagcaaaa		64	cgagtactggatagcacttt
									65	aacgatttggcagccgattc		65	tatcagactgctgctttgct
									66	ggaagcaaaaatggacagga		66	cttaaggtaggacttgcaga
									67	tgagcaggaagatcgacgat		67	tttcatgtttgatgctccgc
									68	acagaaaaacctcgttccag		68	ggacattcttaggagtttgc
									69	cttcaaacttcgaagagcac		69	gtcttcttctcaaggtcagt
									70	aggctaaaaaggggagcttt		70	taacttgctcacactcgatg
									71	acatagcaaaacgatcgctc		71	gtctgagctctctagatctt
									72	aaggggattgtggcaatggt		72	gcaaggactgcttctgtttt
									73	cattgtacttactgcctcct		73	atgtcttgctgtggtgttct
									74	aacacgagagccaccatgta		74	tttgttctcgaaatgtcccc
									75	gaggaaacagagagagttga		75	attgtcctgcacctgttgat
									76	ctttgtgtaggcaatggtca		76	tgcatctttgaggagcgttt
									77	ctttctccaaactgcagtag		77	gctgatgtcttttctgaacc
									78	atcccaaagattctccagct		78	tcttttgtcggcttctgctt
									79	caatgtgcttcaccatcgaa		79	gaccatctgacttcctagta
									80	taaaggatgcagttggcgaa		80	tcagcatagtctgctgtttg
									81	aaggataagaaagccacggg		81	ccttgtccttgactaagtag
									82	aggtgaggtttagcaaagag		82	gcatggattcctctaggttt
									83	ttaatgacgtcaggactgat		83	tagaggttgtgcctttttgc
									84	ggacgatcacgagaagtata		84	aaagtgttccttgagaccag
									85	tgggttgagacaggaaggaa		85	ggtttatctttggggtttgg
									86	ggggattgaagacaatgtag		86	gtgacttgtggtgatttgca
									87	ctgcccatatcctccttaaa		87	gtggctttgtgtttgttgtg
									88	tccagaaacgggtatgcttt		88	ttcttcccagatgtgctagt
									89	agactcgcgtgttttgatct		89	gagctttcttccttcatgtc
									90	atcgtccgagttaatggaca		90	ccctggcatatgtatacgtt
									91	actcacaggaccgtttctca		91	gctttgatatcctcacactc
									92	aaggatactaaggcttgggt		92	ctgttgaggtcagcatttca
									93	aaggcaagtcataggctatg		93	ctaaagtcctcttgcttcca
									94	tcatggggtaagctggtgat		94	gggctgagccttttttttag
									95	gaagagagatgacagctttc		95	tggaaacaagtcaggtcttc
									96	gagacatgggacaaatgcaa		96	gtggagatttgctgggaatt
